# Supplementary material for: Sociometric network analysis in illicit drugs research: A scoping review
Source: PLoS One. 2023 Feb 27;18(2):e0282340. doi: 10.1371/journal.pone.0282340 (PMC9970099; doi:10.1371/journal.pone.0282340)
Supplement: S1 Dataset — Data-charting form used to extract information from included studies (n = 72). (XLSX) [file pone.0282340.s002.xlsx]

## Sheet: S4 Appendix
Authors	Year	Dataset	Sample Country	Data Collection Year	Data Source	Data Collection Tool	Sample	Sampling Technique	Ties	Analysis Type	Analysis (Specific)	Type of inferential/predictive analysis	Network Measures	Study Domain
Arimoto	2010	National Longitudinal Study of Adolescent Health (Add Health)	US	2000-2010	primary	questionnaire	PWUD	incomplete	[social support, friendships, acquaintances + family]	Quantitative inferential/predictive	network measures; network visualizations; ordered logistic regression	multivariable	degree, indegree, & outdegree centrality; prestige; density; heterogeneity; structural equivalence (Pearson product-moment correlation)	2
Baika & Campana	2020		UK	2011-2020	both	Prosecution/legal/police files; semi-structured interviews (multiple)	People who sell/distribute/traffic drugs	-	co-offending	Qualitative analysis, Quantitative inferential/predictive, (mixed methods)	network visualizations; network measures; qualitative interview analysis; t-tests; multiple regression model	multivariable	density; fragmentation; average degree; components	1
Basu & Sen	2021	Natarajan (2000) Cocaine drug trafficking organization dataset; Natarajan (2006) heroin dealing organization; Operations Mambo, Juanes, Jake, and Acero; Drug Net; Montreal Street Gangs Dataset; Mitchell Report	Multiple (US, Colombia, Spain, Canada)	Missing/Incomplete	-	-	People who sell/distribute/traffic drugs and PWUD	-	[social support, friendships, acquaintances + family]	Quantitative inferential/predictive	network visualizations; network measures; test of a criminal network monitoring algorithm based on Identifying Codes and Augmented Identifying Codes		degree centrality; betweenness centrality; eigenvector centrality; key player problem negative; key player problem positive	1, 2
Bell et al.	1999		US	Missing/Incomplete	primary	interviews	PWUD	two-step random walk (chain referral)	drug partner + sex partner	Quantitative inferential/predictive	network visualizations; network measures; correlations; network simulations of HIV transmission	bivariate	outdegree, indegree, and degree centrality; indegree prestige; influence (Hubbell) centrality; influence (Hubbell prestige); flow betweenness; eigenvector centrality; information centrality, power prestige; outdegree, indegree closeness & closeness centrality; betweenness centrality	2
Benitez	2019		Multiple (Latin American and Caribbean countries)	2011-2020	archival	Prosecution/legal/police files	institutions/service providers	-	collaboration	Quantitative descriptive	network measures; network visualizations		degree centrality; density; effective size; average degree	1, 3
Bouchard et al.	2018		Canada	Missing/Incomplete	primary	questionnaire	PWUD	unspecified	peer education/advocacy	Quantitative inferential/predictive	network measures; network visualizations; community detection; t-tests; chi-squares	bivariate	components; density; average degree; core/periphery; cutpoints	2
Bright & Delaney	2013		Australia	Before 2000	archival	Prosecution/legal/police files	People who sell/distribute/traffic drugs	unspecified	communication + co-offending	Quantitative descriptive	network measures; network visualizations		degree centrality; betweenness centrality; density	1
Bright et al.	2012		Australia	2000-2010	archival	Prosecution/legal/police files	People who sell/distribute/traffic drugs	unspecified	resource exchange	Quantitative descriptive	network measures; network visualizations		density; degree centrality; betweenness centrality; closeness centrality	1
Bright et al.	2019		Australia	Before 2000	archival	Prosecution/legal/police files	People who sell/distribute/traffic drugs	-	communication + resource exchange	Quantitative inferential/predictive	network visualizations; network measures; Stochastic Actor-oriented Model (SAOM)	multivariable	density; components; average path length; average degree; degree centralization; average betweenness centrality; dyadic heterophily; triadic closure; preferential attachment; distance two; geodesic distance	1
Bright et al. (a)	2015		Australia	Before 2000	archival	Prosecution/legal/police files	People who sell/distribute/traffic drugs	unspecified	resource exchange + collaboration	Quantitative inferential/predictive	network measures; t-tests	bivariate	degree centrality; betweenness centrality; average degree; average betweenness	1
Bright et al. (b)	2015		Australia	Missing/Incomplete	archival	Prosecution/legal/police files	People who sell/distribute/traffic drugs	unspecified	[social support, friendships, acquaintances + family]	Quantitative inferential/predictive	network measures; network visualizations; correlations	bivariate	degree centrality; betweenness centrality; components; density; degree centralization	1
Calderoni	2012	Ndrangheta data from Operation Chalonero and Operation Stupor Mundi	Multiple (Italy, Spain, Netherlands, South America)	2000-2010	archival	Prosecution/legal/police files	People who sell/distribute/traffic drugs	unspecified	communication	Quantitative inferential/predictive	network measures; network visualizations; correlations	bivariate	density; degree centralization; clustering coefficient; average degree; average betweenness; degree centrality; betweenness centrality	1
Calderoni	2013	Ndrangheta data from Operation Chalonero and Operation Stupor Mundi	Multiple (Italy, Spain, Netherlands, South America)	2000-2010	archival	Prosecution/legal/police files	People who sell/distribute/traffic drugs	unspecified	communication	Quantitative inferential/predictive	network visualizations; network measures; correlations; t-tests; chi-square	bivariate	degree centrality; valued degree centrality; betweenness centrality; clustering coefficient	1
Calderoni et al.	2014	Ndrangheta data from Operation Chalonero and Operation Stupor Mundi	Multiple (Italy, Spain, Netherlands, South America)	2000-2010	archival	Prosecution/legal/police files	People who sell/distribute/traffic drugs	unspecified	communication	Quantitative inferential/predictive	network visualizations; network measures; spectral approach to analyzing dynamic networks		number of triangles; degree centrality; betweenness centrality	1
Canter	2004		UK	Missing/Incomplete	archival	Prosecution/legal/police files	People who sell/distribute/traffic drugs	unspecified	communication	Quantitative inferential/predictive	network measures; community detection; partial order scalogram analysis		degree centrality; betweenness centrality; closeness; information; clique; n-clique; k-core	1
Dombrowski et al. (a)	2013	Social Factors for HIV Risk (SFHR)	US	Before 2000	primary	questionnaire	PWUD	unspecified	drug partner + sex partner	Quantitative inferential/predictive	network measures; degree distribution analysis		degree distribution; decay coefficient	2
Dombrowski et al. (b)	2013	Social Factors for HIV Risk study (SFHR) & Project 90	US	Before 2000	primary	questionnaire	PWUD	unspecified	drug partner	Quantitative inferential/predictive	network measures; exponential random graph models (ERGM)	multivariable	homophily; transitive closure	2
Duxbury & Haynie	2018		Online	2011-2020	archival	websites/forums/social media	People who sell/distribute/traffic drugs	unspecified	drug transaction	Quantitative inferential/predictive	network measures; network visualizations; community detection; ERGM	multivariable	density; reciprocity; transitivity; indegree and outdegree centralization; degree, outdegree and indegree centrality	1
Framis	2013		Spain	Missing/Incomplete	archival	Prosecution/legal/police files	People who sell/distribute/traffic drugs	unspecified	communication	Quantitative inferential/predictive	network measures; network visualizations; community detection	bivariate	degree centrality; betweenness centrality; degree centralization; density; core/periphery	1
Friedman et al.	1997		US	Before 2000	primary	questionnaire	PWUD	chain referral	drug partner + sex partner	Quantitative inferential/predictive	network measures; chi-square; logistic regression;	multivariable	[network location] connected components; Seidman k-cores	2
Garay-Salamanca & Salcedo-Albarán	2011		Multiple (Mexico and Colombia)	Missing/Incomplete	archival	Prosecution/legal/police files	People who sell/distribute/traffic drugs	unspecified	[social support, friendships, acquaintances, family]	Quantitative descriptive	network measures; network visualizations; social network analysis for institutional diagnosis (SNAID)		degree centrality; betweenness centrality	1, 3
Gyarmathy et al.	2014		Lithuania	2000-2010	primary	questionnaire	PWUD	unspecified	[social support, friendships, acquaintances + family] + sexual partner + drug use partner	Quantitative inferential/predictive	network visualizations; network measures; univariate and multivariate logistic regressions; loess local regression smooth curve fit plots	multivariable	degree centrality; eigenvector centrality; betweenness centrality	2
Heber	2009		Sweden	2000-2010	archival	Prosecution/legal/police files	People who sell/distribute/traffic drugs	unspecified	co-offending	Quantitative descriptive	network measures		degree centrality; dyads	1
Heckathorn et al.	1999		US	Before 2000	primary	questionnaire	PWUD	RDS	drug partner	Quantitative descriptive	network visualizations; network measures		homophily index	2
Hofmann & Gallupe	2015	Prada Network	Colombia	2000-2010	archival	Prosecution/legal/police files	People who sell/distribute/traffic drugs	unspecified	communication	Qualitative descriptive, Quantitative descriptive	network measures; network visualizations; description of qualitative data		degree centrality; closeness centrality; betweenness centrality; 2-step reach centrality; clustering coefficient; average path distance;	1
Hu et al.	2009		US	2000-2010	archival	Prosecution/legal/police files	People who sell/distribute/traffic drugs	unspecified	co-offending	Quantitative inferential/predictive	network measures; multivariate survival analysis	multivariable	focal closure; cyclic closure; triadic closure	1
Hughes et al.	2017		Australia	2000-2010	archival	Prosecution/legal/police files; media/books/news (multiple)	People who sell/distribute/traffic drugs	unspecified	co-offending	Quantitative descriptive	network measures; network visualizations		degree centrality; betweenness centrality; density	1
Jonas et al.	2012	Social Networks among Appalachian People (SNAP) study	US	2000-2010	primary	questionnaire	PWUD	incomplete	drug partner	Quantitative inferential/predictive	network measures; network visualizations; multivariate multi-level ordinal regression	multivariable	effective size (social capital)	2
Jones et al.	2018		Multiple (US and Mexico)	2000-2010	archival	Prosecution/legal/police files	People who sell/distribute/traffic drugs	unspecified	co-offending	Qualitative descriptive, Quantitative inferential/predictive	network measures; network visualizations; regression analysis; description of qualitative data	multivariable	density; degree centralization; average path distance; average degree; average geodesic distance; degree centrality; betweenness centrality; eigenvector centrality; cutpoints; cliques	1
Koturovic	2019		Serbia	2011-2020	both	semi-structured interviews; Prosecution/legal/police files (multiple)	institutions/service providers	snowball	collaboration	Qualitative analysis, Quantitative inferential/predictive, (mixed methods)	network measures; network visualizations; community detection; qualitative content analysis	bivariate	cliques; degree centrality; betweenness centrality; closeness centrality; eigenvectory centrality; density; average distance; diameter; structural holes	3
Li et al.	2012	Risk Avoidance Partnership (RAP) Project	US	2000-2010	primary	ethnographic field observations, questionnaire (multiple)	PWUD	unspecified	peer education/advocacy	Quantitative inferential/predictive	network measures; network visualizations; community detection; correlations; t-tests	bivariate	number of different types of ties; degree centrality; shortest path to specific nodes	2
Mainas	2012		Greece	2000-2010	archival	Prosecution/legal/police files	People who sell/distribute/traffic drugs	unspecified	communication	Quantitative inferential/predictive	network visualizations; network measures; community detection; unspecified pre-test and post-test comparison		degree centrality; betweenness centrality; closeness centrality; eigenvector centrality; density; average geodesic distance; clustering coefficient; diameter; degree centralization; betweenness centralization; k-cores	1
Malm & Bichler	2011		Canada	2000-2010	archival	Prosecution/legal/police files	People who sell/distribute/traffic drugs	unspecified	[social support, friendships, acquaintances, family] + co-offenders	Quantitative inferential/predictive	network measures; network visualizations; power curve to identify scale-free characteristics		density; clustering coefficient; average path length; degree centrality; fragmentation; betweenness centrality	1
Malm & Bichler	2013		Canada	2000-2010	archival	Prosecution/legal/police files	People who sell/distribute/traffic drugs	unspecified	co-offending	Quantitative inferential/predictive	network measures; network visualizations; ANOVA	bivariate	betweenness centrality; eigenvector centrality	1
Malm et al.	2008		Canada	2000-2010	archival	Prosecution/legal/police files	People who sell/distribute/traffic drugs	unspecified	co-offending	Quantitative inferential/predictive	network measures; network visualizations; correlations; multiple regression	multivariable	density; cliques; degree centrality; betweenness centrality; eigenvector centrality; closeness centrality	1
Malm et al.	2010		Canada	2000-2010	archival	Prosecution/legal/police files	People who sell/distribute/traffic drugs	unspecified	co-offending + collaboration	Quantitative inferential/predictive	network visualizations; network measures; ERGM	multivariable	betweenness centrality; density; edge/arc (density); transitive triangle (clustering and strength); transitive indirect path (flexibility); k-star (centrality)	1
Masias et al.	2016	Project Caviar Dataset; Watergate Network	Multiple (Canada and countries from Europe and South America)	Missing/Incomplete	archival	Prosecution/legal/police files; media/books/news (multiple)	People who sell/distribute/traffic drugs	unspecified	co-offending + communication	Quantitative inferential/predictive	network measures; network visualizations; machine learning		degree, indegree, & outdegree centrality; eigenvector centrality; authority centrality; hub centrality; betweenness centrality; information centrality; triad count; cliques; constraint; effective network size; clustering coefficient; simmelian ties	1, 3
Morselli	2009	Operation Springtime Data	Canada	2000-2010	archival	Prosecution/legal/police files	People who sell/distribute/traffic drugs	incomplete	communication	Quantitative descriptive	network visualizations; network measures		degree centrality; betweenness centrality	1
Morselli	2010	Operation Springtime Data	Canada	2000-2010	archival	Prosecution/legal/police files	People who sell/distribute/traffic drugs	unspecified	communication	Quantitative descriptive	network visualizations; network measures		degree centrality; betweenness centrality	1
Morselli & Giguere	2006	Project Caviar Dataset	Multiple (Canada and countries from Europe and South America)	Before 2000	archival	Prosecution/legal/police files	People who sell/distribute/traffic drugs	unspecified	communication	Quantitative descriptive	network visualizations; network measures		average degree; degree centrality; seed analysis; reciprocity	1
Morselli & Petit	2007	Project Caviar Dataset	Multiple (Canada and countries from Europe and South America)	Before 2000	archival	Prosecution/legal/police files	People who sell/distribute/traffic drugs	unspecified	communication	Quantitative inferential/predictive	network measures; mean differences	bivariate	degree centralization; betweenness centralization; degree centrality; betweenness centrality	1
Morselli et al.	2007	Project Caviar Dataset	Multiple (Canada and countries from Europe and South America)	Before 2000	archival	Prosecution/legal/police files	People who sell/distribute/traffic drugs	unspecified	communication	Quantitative descriptive	network measures		density; degree centrality; betweenness centrality; closeness centrality; degree centralization; betweenness centralization; closeness centralization	1
Morselli et al.	2017	Operation Springtime Data	Canada	2000-2010	archival	Prosecution/legal/police files	People who sell/distribute/traffic drugs	unspecified	drug transaction	Quantitative inferential/predictive	network measures price trend analysis; ordinary-least squares model; logarithm function analysis of price elasticity of demand	multivariable	degree centrality; betweenness centrality; core/periphery	1
Murfree	2021		US	Missing/Incomplete	primary	semi-structured interview	institutions/service providers	-	collaboration	Quantitative inferential/predictive	network measures; network visualizations; community detection	bivariate	cliques; dyads; reciprocity; density; in-degree and out-degree centrality	2, 3
Musto	2018		Uruguay	2007-2016	both	participant observations, interviews, prosecution/legal/police files, media/books/news	institutions/service providers and individual policy actors	purposive and chain-referral	collaboration	Qualitative analysis, Quantitative descriptive, (mixed methods)	network visualizations; network measures; narrative analysis		key player identification (unspecified measures -- descriptive)	3
Natarajan	2000	Natarajan (2000) Cocaine trafficking organization dataset	US	Before 2000	archival	Prosecution/legal/police files	People who sell/distribute/traffic drugs	unspecified	communication	Quantitative descriptive	Network measures; network visualizations		degree centrality; density	1
Natarajan	2006	Natarajan (2006) heroin dealing organization	US	Before 2000	archival	Prosecution/legal/police files	People who sell/distribute/traffic drugs	unspecified	communication	Quantitative inferential/predictive	network measures; network visualizations; community detection	bivariate	density; clique; Bonacich's power	1
Norbutas	2018		Online	2011-2020	archival	websites/forums/social media	People who sell/distribute/traffic drugs	unspecified	drug transaction	Quantitative inferential/predictive	network measures; network visuailzations; ERGM	multivariable	2-star structures	1
O'Reilly et al.	2020		Australia	2000-2010	archival	Prosecution/legal/police files; media/books/news (multiple)	People who sell/distribute/traffic drugs	-	resource exchange + collaboration	Quantitative descriptive	network measures; network visualizations		degree centralization; average degree; degree centralization;degree centrality; betweenness centrality	1
Roberts	2021		Multiple	2011	archival	Prosecution/legal/police files	People who sell/distribute/traffic drugs	snowball	collaboration + conflict	Study #1: Quantitative inferential/predictive	Study #1: network visualizations; network measures; community detection		degree centrality; closeness centrality; betweenness centrality; PageRank; eigenvector centrality; cliques; cutpoints; diameter; Label Propagation and Louvain community detection; degree centralization; closeness centralization; betweenness centralization; eigenvector centralization	1
Rudolph et al.	2017	Social Networks among Appalachian People (SNAP)	US	2000-2010	primary	questionnaire	PWUD	unspecified	[social support, friendships, acquaintances + family] + sexual partner + drug use partner	Quantitative inferential/predictive	network visualizations; network measures; network simulations; spatial analysis; logistic regression	multivariable	dyadic geodisic distance	2
Salazar & Restrepo	2011		Colombia	Missing/Incomplete	archival	media/books/news	People who sell/distribute/traffic drugs	unspecified	-	Quantitative inferential/predictive	network visualizations; network measures; logistic regression	multivariable	average degree; density; diameter; betweenness centralization; betweenness centrality; average distance; fragmentation	1
Schaefer et al.	2021		US	2011-2020	primary	questionnaire	PWUD	-	[social support, friendships, acquaintances, family]	Quantitative inferential/predictive	network visualizations; network measures; correlations; network autocorrelation models	multivariable	outdegree & indegree centrality; mutual ties	2
Shahesmaeili et al.	2015		Iran	2011-2020	primary	questionnaire	PWUD	unspecified	[social support, friendships, acquaintances + family] + sexual partner + drug use partner	Quantitative inferential/predictive	network measures; network visualizations; community detection; multilevel regression	multivariable	k-cores; transitive triads; reciprocated ties; average path length; cliques; components; core/periphery	2
Shomade	2007		US	2000-2010	both	observations; interviews; questionnaires; Prosecution/legal/police files (multiple)	institutions/service providers	unspecified	resource exchange + collaboration	Qualitative descriptive, Quantitative inferential/predictive	network measures; t-tests; description of qualitative data	bivariate	degree centrality; betweenness centrality; closeness centrality; clique; core periphery; density; network (degree) centralization	3
Silva et al.	2021		Brazil	2011-2020	primary	ethnographic field observations, in-depth interviews, and a focus group (multiple)	PWUD	-	[social support, friendships, acquaintances, family]	Qualitative analysis	network visualizations; qualitative content analysis		-	2
Singleton et al.	2021		US	2011-2020	primary	questionnaire	PWUD	-	sexual partner + drug use partner	Quantitative inferential/predictive	network measures; network simulations		connected components; component size; density; average betweenness centrality; average geodesic distance; diameter; degree centralization; k-cores; transitivity	2
Skillicorn et al.	2013	Project Caviar Dataset	Multiple (Canada and countries from Europe and South America)	Before 2000	archival	Prosecution/legal/police files	People who sell/distribute/traffic drugs	unspecified	communication	Quantitative inferential/predictive	network visualizations; algorithm validation; spectral approach to analyzing dynamic networks	-	-	1
Spear	2012	California Outcomes Measurement System	US	2000-2010	archival	Prosecution/legal/police files	institutions/service providers	incomplete	other	Qualitative descriptive, Quantitative inferential/predictive	network measures; network visualizations; chi-square; t-tests; multilevel models; description of qualitative data	multivariable	efficiency; out-degree centrality; weak & strong component identification; average ties; average density	1, 2, 3
Tenti & Morselli	2014		Italy	2000-2010	archival	Prosecution/legal/police files	People who sell/distribute/traffic drugs	unspecified	co-offending	Quantitative inferential/predictive	network measures; network visualizations; ANOVA	bivariate	density; clustering coefficient; average clustering coefficient; degree centralization; degree centrality; betweenness centrality; average degree centrality; average betweenness centrality	1
Turhal	2015	Turhal's (2015) Turkish Anti-Smuggling and Organized Crime Department Dataset	Turkey	2000-2010	archival	Prosecution/legal/police files	People who sell/distribute/traffic drugs	unspecified	[social support, friendships, acquaintances + family]	Quantitative inferential/predictive	network measures; network visualizations; correlations; t-tests; logistic regression	multivariable	average degree centrality; average closeness centrality; average betweenness centrality; degree centralization; closeness centralization; betweenness centralization	1
Unal	2019	Turhal's (2015) Turkish Anti-Smuggling and Organized Crime Department Dataset	Turkey	Missing/Incomplete	archival	Prosecution/legal/police files	People who sell/distribute/traffic drugs	-	communication	Quantitative descriptive	network measures; network visualizations		degree centrality; betweenness centrality; closeness centrality; constraint; multiplicative coreness; density; average path length; clustering coefficient; transitivity; average nodal degree; average geodesic distance; group centralizations; core/periphery; transitivity	1
Weeks et al.	2002	High-Risk Settings (HRS) study	US	Before 2000	primary	questionnaire	PWUD	unspecified	[social support, friendships, acquaintances + family] + sexual partner + drug use partner + conflict	Quantitative inferential/predictive	network visualizations; network measures; chi-square; correlation; t-tests	bivariate	connected components;	2
Wendel et al.	2011		US	2000-2010	primary	structured interviews + questionnaire	People who sell/distribute/traffic drugs and PWUD	unspecified	drug partner + drug transaction	Qualitative analysis, Quantitative inferential/predictive, (mixed methods)	SNA only (p. 123): network measures; network visualizations; software-assisted automated qualitative analysis; correlations; chi-square; Cramer's V; Rajski's Information Theory Matrix; community detection; ERGM		degree and indegree centrality; k-cores; cliques; closeness centrality; in-closeness centrality; betweennes centrality; agreggate constraint; input domain	1, 2
Wood	2017		US	Before 2000	archival	Prosecution/legal/police files	People who sell/distribute/traffic drugs	unspecified	co-offending	Quantitative inferential/predictive	network measures; network visualizations; degree distribution classification; degree mixing analysis; vertex removal analysis; graph sampling/synthetic network analysis		clustering coefficient; degree assortativity coefficient; components; random-walks community detection	1
Xu & Chen	2003	Meth World	US	Missing/Incomplete	archival	Prosecution/legal/police files	People who sell/distribute/traffic drugs	unspecified	co-offending	Quantitative inferential/predictive	network measures; network visualizations; community detection	bivariate	outdegree and degree centrality	1
Xu & Chen	2008	Meth World	US	2000-2010	archival	Prosecution/legal/police files	People who sell/distribute/traffic drugs (Meth World)	unspecified	co-offending	Quantitative inferential/predictive	network measures; power curve to identify scale-free characteristics		average degree; maximum degree; link density; clustering coefficient; degree distribution; assortativity; global efficiency; average path length	1
Xu et al.	2004	Meth World	US	2000-2010	archival	Prosecution/legal/police files	People who sell/distribute/traffic drugs	unspecified	co-offending	Quantitative descriptive	network measures; network visualizations		degree centrality; betweenness centrality; closeness; density	1
Yoon et al.	2020		Multiple	2011-2020	archival	websites/forums/social media	PWUD	-	other	Quantitative inferential/predictive	network measures; network visualizations; community detection; ANOVA	bivariate	degree centrality; betweenness centrality; Girvan-Newman community detection; density	2
Young et al.	2013	Social Networks among Appalachian People (SNAP) study	US	2000-2010	primary	questionnaire	PWUD	unspecified	drug partner + sex partner	Quantitative inferential/predictive	network visualizations; network measures; random network simulation and comparison to observed network		main component size & average component size; average geodisic distance; degree centralization; k-cores; transitivity	2
Young et al. (a)	2014	Social Networks among Appalachian People (SNAP) study	US	2011-2020	primary	questionnaire	PWUD	unspecified	sexual partner + drug use partner	Quantitative inferential/predictive	network visualizations; network measures; paired sample t-tests	bivariate	diameter; components; density; k-cores; average degree centrality; degree centralization; transitivity	2
Young et al. (b)	2014	Social Networks among Appalachian People (SNAP) study	US	2011-2020	primary	questionnaire	PWUD	unspecified	[social support, friendships, acquaintances + family] + sexual partner + drug use partner	Quantitative inferential/predictive	network measures; network visualizations; correlations	bivariate	number of ties of different types; dyadic characteristics	2
